# Supplementary material for: Chitosan/Alginate Nanogels Containing Multicore Magnetic Nanoparticles for Delivery of Doxorubicin
Source: Pharmaceutics. 2023 Aug 24;15(9):2194. doi: 10.3390/pharmaceutics15092194 (PMC10538132; doi:10.3390/pharmaceutics15092194)
Supplement: Supplementary file 1 [file pharmaceutics-15-02194-s001.zip]

Archive with 1 entries (1 files):
- pharmaceutics-2537383-supplementary.pdf
